# Supplementary material for: Botrytis elliptica Infection Induces LhSorPALs Expression in Lilium: Overexpression of LhSorPAL1 and LhSorPAL2 Enhances Disease Resistance via Phenylpropane Metabolite Accumulation
Source: Plants (Basel). 2026 Jun 11;15(12):1797. doi: 10.3390/plants15121797 (PMC13306670; doi:10.3390/plants15121797)
Supplement: Supplementary file 1 [file plants-15-01797-s001.zip]

Archive with 1 entries (1 files):
- plants-4335878-supplementary.pdf
